# Supplementary material for: Early Intervention for Hearing-Impaired Children—From Policy to Practice: An Integrative Review
Source: Audiol Res. 2025 Jan 24;15(1):10. doi: 10.3390/audiolres15010010 (PMC11852310; doi:10.3390/audiolres15010010)
Supplement: Supplementary file 1 [file audiolres-15-00010-s001.zip]

Archive with 1 entries (1 files):
- audiolres-3398508-supplementary.pdf
